# Supplementary material for: Genomic analysis defines clonal relationships of ductal carcinoma in situ and recurrent invasive breast cancer
Source: Nat Genet. 2022 Jun 9;54(6):850–60. doi: 10.1038/s41588-022-01082-3 (PMC9197769; doi:10.1038/s41588-022-01082-3)
Supplement: Supplementary file 4 — Supplementary Tables 1–14. [file 41588_2022_1082_MOESM4_ESM.xlsx]

## Sheet: Supp Table 1
Supplementary Table1: Details of different sample cohorts used
Cohort Name	Design	Diagnosis years	Primary DCIS patients	Median age (years)	Treatment	Median Follow up (years)	Number of recurrences	Selection used for this study	DNA isolations	Succesfull QC genomics data
Dutch nation-wide cohort	Population based retrospective cohort	1989-2004	10090	58	BCS (n= 2,658) BCS+RT (n= 2,612) MST (n=4,820)	12	BCS (374), BCS+RT (139), MST (75)	BCS only, iIBC recurrences only	100 DCIS->ipINV	68 DCIS->ipINV pairs
Sloane Project ((UK wide prospective audit of screen detected DCIS)	Population based prospective cohort	2003-2012	9938	60	BCS (n= 2644) BCS+RT (n= 4363) MST (n=2931	5.3	637	Any DCIS that developed a 2nd event (ipsilateral / contralateral*, DCIS/invasive)	74 DCIS& 2nd event pairs	68 pairs
Duke cohort	Retrospective Hospital based cohort	1998-2016	10 pure DCIS that developed subsequent DCIS, 34 synchronous DCIS and IDC*	56	BCS +/-RT (n= 26) MST (n=18)	7.9	10	Age 40-75 yrs, DCIS of >0.8cm and invasive of >=0.8cm. No pre treatment with chemo or previous DCIS.	10 pure DCIS that developed subsequent DCIS, 34 synchronous DCIS and IDC	44 pairs
Key
BCS = breast conserving surgery
RT = radiotherapy
MST = mastectomy
* for validation of Breakclone algorthim

## Sheet: Supp Table 2
Supplementary Table 2: Details of sample types and platforms used
Type of DCIS	Exome seq	Copy Number Data	Targeted Seq	Single cell Seq
paired samples
DCIS->ipINV	24	101	54	3
DCIS that developed subsequent ipsilateral invasive disease	(NKI – 15, Duke – 4, Sloane – 5)	(NKI – 64, Sloane – 37)	(NKI – 38, Sloane – 16)	(NKI -2,Sloane-1)
DCIS->ipDCIS	10	28	7	1
DCIS that developed subsequent ipsilateral DCIS recurrence	(Duke – 6, Sloane – 4)	(Sloane)	(Sloane)	(Duke)

## Sheet: Supp Table 3
Supplementary Table 3: Clinical characteristics and clonality results for primary DCIS and paired recurrent invasive disease
Number	Study	Age at 1st diagnosis (range in yrs)	Time from first surgery to recurrence (Months)	Side of 2nd event	Histology of 2nd event	Surgery	Adjuvant Treatment of primary (radiotherapy or hormone therapy )	ER Status of primary	ER Status of 2nd event	Her2 status of primary	Her2 status of 2nd event	Grade of primary DCIS	Grade of 2nd event	Location of 2nd event	Margins	Mode of detection of primary DCIS	Clonality P Value Copy Number	Clonality P value Panel seq	WES Clonality P Value	Final VERDICT
P030	DUKE	61-65	136	Ipsilateral	IDC no DCIS	Mastectomy	HT	Positive	Positive	Unknown	Negative	2	3	NA	Clear	Unknown	Not Available	Not Available	0.000752445	Related
P031	NKI	51-55	167	Ipsilateral	Invasive	lumpectomy	None	Positive	Positive	Negative	Negative	2	2	unknown	involved	screen-detected	0.00064914	Not Available	Not Available	Related
P032	NKI	51-55	130	Ipsilateral	IDC with DCIS	lumpectomy	None	Positive	Positive	Negative	Negative	2	3	unknown	unknown	screen-detected	0.00064914	0.006	Not Available	Related
P033	NKI	61-65	125	Ipsilateral	IDC with DCIS	lumpectomy	None	Positive	Positive	Negative	Negative	2	2	unknown	unknown	screen-detected	0.00389484	0.003	Not Available	Related
P034	NKI	46-50	129	Ipsilateral	Invasive	lumpectomy	None	Positive	Unknown	Negative	Unknown	2	Unknown	unknown	NA	unknown	Failed	0.003	0.000752445	Related
P035	NKI	61-65	188	Ipsilateral	Invasive	lumpectomy	None	Unknown	Negative	Unknown	Positive	3	3	unknown	unknown	symptomatic	0.0275884	Not Available	0.000752445	Related
P036	NKI	51-55	125	Ipsilateral	IDC with DCIS	lumpectomy	None	Positive	Positive	Negative	Negative	2	2	at or adjacent to primary	Clear	screen-detected	0.00032457	0.003	Not Available	Related
P037	NKI	76-80	140	Ipsilateral	IDC with DCIS	lumpectomy	None	Positive	Positive	Negative	Negative	1	2	at or adjacent to primary	Clear	symptomatic	Failed	Not Available	0.000752445	Related
P038	NKI	81-85	100	Ipsilateral	IDC no DCIS	lumpectomy	None	Positive	Positive	Negative	Negative	2	3	distant from primary	involved	symptomatic	0.00032457	Not Available	Not Available	Related
P039	NKI	66-70	66	Ipsilateral	IDC no DCIS	lumpectomy	None	Negative	Negative	Positive	Positive	3	3	distant from primary	Clear	symptomatic	0.00032457	0.004	Not Available	Related
P040	NKI	30-35	84	Ipsilateral	IDC with DCIS	lumpectomy	None	Positive	Positive	Positive	Positive	1	2	unknown	Clear	symptomatic	0.00032457	Not Available	0.000752445	Related
P041	NKI	61-65	97	Ipsilateral	IDC with DCIS	lumpectomy	None	Positive	Positive	Positive	Positive	2	2	unknown	Clear	unknown	0.00032457	Single mutation - shared	Not Available	Related
P042	NKI	56-60	87	Ipsilateral	IDC no DCIS	lumpectomy	None	Negative	Positive	Positive	Positive	2	3	unknown	Clear	screen-detected	0.00064914	Not available	0.000752445	Related
P043	NKI	30-35	74	Ipsilateral	IDC with DCIS	lumpectomy	None	Negative	Positive	Positive	Positive	2	3	unknown	Clear	symptomatic	0.00162285	0.003	0.000752445	Related
P044	NKI	66-70	109	Ipsilateral	IDC no DCIS	lumpectomy	None	Positive	Positive	Negative	Negative	2	3	unknown	Clear	unknown	0.00032457	Not Available	Not Available	Related
P045	NKI	46-50	60	Ipsilateral	IDC no DCIS	lumpectomy	None	Positive	Positive	Negative	Negative	2	2	unknown	involved	symptomatic	0.00032457	Not Available	Not Available	Related
P046	NKI	56-60	95	Ipsilateral	IDC with DCIS	lumpectomy	None	Positive	Positive	Negative	Negative	2	2	unknown	Clear	screen-detected	0.780266	0.006	Not Available	Related
P047	NKI	41-45	116	Ipsilateral	IDC with DCIS	lumpectomy	None	Positive	Unknown	Negative	Unknown	1	1	unknown	involved	symptomatic	Failed	0.003	Not Available	Related
P048	NKI	56-60	78	Ipsilateral	Invasive	lumpectomy	None	Positive	Unknown	Negative	Unknown	2	Unknown	unknown	unknown	unknown	Not Available	Not Available	0.000752445	Related
P049	NKI	66-70	72	Ipsilateral	Invasive	lumpectomy	None	Negative	Unknown	Unknown	Unknown	3	Unknown	unknown	unknown	unknown	Not Available	Not Available	0.000752445	Related
P050	NKI	51-55	88	Ipsilateral	Invasive	lumpectomy	None	Positive	Positive	Positive	Positive	2	3	at or adjacent to primary	Clear	screen-detected	0.00064914	Single mutation - shared	Not Available	Related
P051	NKI	51-55	62	Ipsilateral	IDC with DCIS	lumpectomy	None	Positive	Positive	Positive	Positive	2	3	at or adjacent to primary	Clear	screen-detected	0.00064914	Single mutation - shared	Not Available	Related
P052	NKI	46-50	86	Ipsilateral	IDC with DCIS	lumpectomy	None	Positive	Positive	Negative	Negative	2	2	at or adjacent to primary	Clear	symptomatic	0.00032457	0.003	Not Available	Related
P053	NKI	56-60	101	Ipsilateral	IDC with DCIS	lumpectomy	None	Positive	Positive	Negative	Negative	2	2	at or adjacent to primary	Clear	screen-detected	0.00032457	Not Available	Not Available	Related
P054	NKI	56-60	63	Ipsilateral	IDC with DCIS	lumpectomy	None	Positive	Positive	Negative	Negative	1	3	at or adjacent to primary	unknown	screen-detected	0.00032457	Not Available	Not Available	Related
P055	NKI	86-90	65	Ipsilateral	IDC no DCIS	lumpectomy	None	Positive	Positive	Negative	Negative	2	2	at or adjacent to primary	Clear	symptomatic	0.0613437	0.003	Not Available	Related
P056	NKI	86-90	77	Ipsilateral	IDC with DCIS	lumpectomy	None	Negative	Positive	Negative	Negative	2	3	at or adjacent to primary	unknown	symptomatic	0.00064914	Single mutation - shared	Not Available	Related
P057	NKI	56-60	76	Ipsilateral	IDC with DCIS	lumpectomy	None	Positive	Positive	Positive	Positive	3	3	at or adjacent to primary	involved	screen-detected	0.00032457	Single mutation - shared	Not Available	Related
P058	Sloane	46-50	62	Ipsilateral	IDC no DCIS	lumpectomy	RTHT	Positive	Unknown	Negative	Unknown	3	3	at or adjacent to primary	Clear	screen-detected	0.0004662	0	Not Available	Related
P059	NKI	51-55	83	Ipsilateral	IDC no DCIS	lumpectomy	None	Positive	Positive	Negative	Positive	3	3	at or adjacent to primary	Clear	screen-detected	0.00064914	Not Available	Not Available	Related
P060	Sloane	51-55	45	Ipsilateral	IDC no DCIS	lumpectomy	None	Positive	Unknown	Negative	Unknown	3	2	distant from primary	Clear	screen-detected	Failed	0.00908174	0.000752445	Related
P061	NKI	71-75	41	Ipsilateral	IDC with DCIS	lumpectomy	None	Positive	Positive	Negative	Negative	2	2	unknown	Clear	symptomatic	0.00032457	0.003	Not Available	Related
P062	Sloane	51-55	36	Ipsilateral	IDC	Mastectomy	None	Unknown	Negative	Unknown	Positive	3	2	NA	Unknown	Unknown	Not Available	Not Available	0.000752445	Related
P063	NKI	51-55	37	Ipsilateral	IDC with DCIS	lumpectomy	None	Positive	Positive	Negative	Negative	3	1	unknown	involved	screen-detected	0.00032457	Not Available	Not Available	Related
P064	Sloane	76-80	54	Ipsilateral	IDC with DCIS	lumpectomy	None	Positive	Positive	Negative	Unknown	3	2	unknown	Clear	screen-detected	0.0004662	0	Not Available	Related
P065	NKI	61-65	44	Ipsilateral	IDC with DCIS	lumpectomy	None	Negative	Negative	Positive	Positive	2	1	at or adjacent to primary	involved	screen-detected	0.00032457	Not Available	Not Available	Related
P066	NKI	56-60	50	Ipsilateral	IDC with DCIS	lumpectomy	None	Positive	Positive	Negative	Negative	1	2	at or adjacent to primary	Clear	screen-detected	0.00032457	Single mutation - shared	Not Available	Related
P067	NKI	36-40	33	Ipsilateral	IDC with DCIS	lumpectomy	None	Positive	Positive	Negative	Negative	2	2	at or adjacent to primary	unknown	symptomatic	0.00032457	Single mutation - shared	Not Available	Related
P068	NKI	66-70	50	Ipsilateral	IDC with DCIS	lumpectomy	None	Positive	Positive	Negative	Negative	2	2	at or adjacent to primary	Clear	screen-detected	0.00032457	Not Available	0.000752445	Related
P069	NKI	46-50	35	Ipsilateral	IDC no DCIS	lumpectomy	None	Positive	Positive	Positive	Positive	3	3	at or adjacent to primary	Clear	symptomatic	0.00032457	0.003	Not Available	Related
P070	Sloane	56-60	35	Ipsilateral	IDC no DCIS	lumpectomy	None	Positive	Positive	Positive	Negative	3	2	at or adjacent to primary	Clear	screen-detected	0.0004662	0	Not Available	Related
P071	Sloane	51-55	52	Ipsilateral	IDC with DCIS*	lumpectomy	RT	Positive	Negative	Positive	Unknown	3	3	at or adjacent to primary	Clear	screen-detected	0.000932401	Not Available	Not Available	Related
P072	NKI	46-50	55	Ipsilateral	IDC with DCIS	lumpectomy	None	Positive	Positive	Positive	Positive	3	3	at or adjacent to primary	unknown	symptomatic	0.00292113	Not Available	Not Available	Related
P073	NKI	66-70	36	Ipsilateral	IDC with DCIS	lumpectomy	None	Negative	Negative	Positive	Positive	3	3	at or adjacent to primary	Clear	screen-detected	0.00032457	Not Available	Not Available	Related
P074	Sloane	61-65	53	Ipsilateral	IDC no DCIS	lumpectomy	None	Negative	Unknown	Positive	Positive	3	3	at or adjacent to primary	Clear	screen-detected	0.0004662	0.00100908	Not Available	Related
P075	Sloane	61-65	31	Ipsilateral	IDC with DCIS*	lumpectomy	None	Positive	Unknown	Unknown	Unknown	3	2	at or adjacent to primary	Clear	screen-detected	0.0004662	Not Available	Not Available	Related
P076	Sloane	56-60	49	Ipsilateral	IDC with DCIS	lumpectomy	None	Positive	Positive	Negative	Unknown	3	2	at or adjacent to primary	Clear	screen-detected	0.0004662	0	Not Available	Related
P077	Sloane	56-60	54	Ipsilateral	IDC with DCIS*	lumpectomy	RT	Positive	Positive	Negative	Unknown	3	3	at or adjacent to primary	Clear	screen-detected	0.0004662	Not Available	Not Available	Related
P078	Sloane	51-55	51	Ipsilateral	IDC no DCIS	lumpectomy	RTHT	Positive	Unknown	Negative	Unknown	3	1	at or adjacent to primary	Clear	screen-detected	0.0004662	Not Available	Not Available	Related
P079	Sloane	56-60	38	Ipsilateral	IDC with DCIS*	lumpectomy	None	Positive	Unknown	Negative	Negative	3	3	at or adjacent to primary	Clear	screen-detected	0.0018648	0	Not Available	Related
P080	Sloane	46-50	35	Ipsilateral	IDC with DCIS	lumpectomy	RT	Positive	Unknown	Negative	Unknown	3	3	at or adjacent to primary	Clear	screen-detected	0.0438228	0.00403633	Not Available	Related
P081	Sloane	46-50	36	Ipsilateral	IDC with DCIS	lumpectomy	None	Positive	Positive	Negative	Unknown	3	2	at or adjacent to primary	Clear	screen-detected	Failed	0.07	0.000752445	Related
P082	NKI	36-40	11	Ipsilateral	IDC with DCIS	lumpectomy	None	Positive	Positive	Positive	Negative	2	2	distant from primary	involved	symptomatic	0.00032457	Single mutation - shared	Not Available	Related
P083	NKI	56-60	13	Ipsilateral	IDC with DCIS	lumpectomy	None	Negative	Negative	Positive	Positive	3	3	distant from primary	Clear	symptomatic	0.00064914	0.003	Not Available	Related
P084	NKI	66-70	13	Ipsilateral	IDC no DCIS	lumpectomy	None	Unknown	Negative	Unknown	Negative	3	3	distant from primary	Clear	unknown	0.00778968	Not Available	Not Available	Related
P085	NKI	46-50	26	Ipsilateral	IDC with DCIS	lumpectomy	None	Negative	Negative	Positive	Positive	2	2	unknown	Clear	screen-detected	0.00032457	0.013	Not Available	Related
P086	NKI	56-60	27	Ipsilateral	IDC with DCIS	lumpectomy	None	Negative	Negative	Positive	Negative	2	2	unknown	unknown	screen-detected	0.107757	0.003	Not Available	Related
P087	DUKE	36-40	21	Ipsilateral	IDC with DCIS	lumpectomy	RT	Unknown	Positive	Unknown	Negative	2	1	unknown	Clear	Unknown	Not Available	Not Available	0.000752445	Related
P088	NKI	41-45	28	Ipsilateral	IDC with DCIS	lumpectomy	None	Positive	Positive	Negative	Negative	2	3	unknown	Clear	symptomatic	0.00032457	Single mutation - shared	Not Available	Related
P089	NKI	61-65	6	Ipsilateral	IDC with DCIS	lumpectomy	None	Positive	Positive	Positive	Positive	3	3	unknown	Clear	symptomatic	Failed	0.003	Not Available	Related
P090	DUKE	41-45	18	Ipsilateral	IDC no DCIS	Mastectomy	None	Positive	Positive	Unknown	Negative	3	2	NA	Clear	Unknown	Not Available	Not Available	0.000752445	Related
P091	NKI	51-55	23	Ipsilateral	IDC with DCIS	lumpectomy	None	Positive	Positive	Negative	Negative	3	3	unknown	Clear	screen-detected	Failed	0.003	0.000752445	Related
P092	Sloane	66-70	22	Ipsilateral	IDC with DCIS*	lumpectomy	RT	Positive	Positive	Unknown	Unknown	2	2	at or adjacent to primary	Clear	screen-detected	0.0004662	Not Available	0.000752445	Related
P093	Sloane	51-55	5	Ipsilateral	IDC with DCIS	lumpectomy	HT	Unknown	Unknown	Unknown	Unknown	1	1	at or adjacent to primary	Unknown	screen-detected	Failed	0.00100908	0.000752445	Related
P094	NKI	66-70	29	Ipsilateral	IDC no DCIS	lumpectomy	None	Positive	Positive	Negative	Negative	2	2	at or adjacent to primary	Clear	symptomatic	0.00032457	Not available	Not Available	Related
P095	NKI	56-60	25	Ipsilateral	IDC with DCIS	lumpectomy	None	Positive	Positive	Negative	Negative	2	1	at or adjacent to primary	Clear	screen-detected	0.00032457	0.006	Not Available	Related
P096	NKI	71-75	23	Ipsilateral	IDC with DCIS	lumpectomy	None	Positive	Positive	Negative	Negative	2	3	at or adjacent to primary	Clear	symptomatic	0.00032457	Not Available	0.000752445	Related
P097	NKI	56-60	6	Ipsilateral	IDC with DCIS	lumpectomy	None	Positive	Positive	Negative	Negative	2	2	at or adjacent to primary	unknown	symptomatic	Failed	0.004	Not Available	Related
P098	DUKE	46-50	28	Ipsilateral	IDC with DCIS	lumpectomy	RTHT	Positive	Negative	Positive	Positive	3	3	at or adjacent to primary	Clear	Unknown	Not Available	Not Available	0.000752445	Related
P099	Sloane	56-60	22	Ipsilateral	IDC no DCIS	lumpectomy	None	Positive	Positive	Negative	Negative	3	3	at or adjacent to primary	Clear	screen-detected	0.0004662	0	Not Available	Related
P102	NKI	41-45	184	Ipsilateral	IDC no DCIS	lumpectomy	None	Positive	Positive	Negative	Negative	1	2	unknown	unknown	symptomatic	0.00357027	Single mutation - shared	1	Equivocal
P103	NKI	71-75	119	Ipsilateral	IDC with DCIS	lumpectomy	None	Positive	Positive	Negative	Negative	2	3	distant from primary	Clear	symptomatic	0.214541	0.025	Not Available	Equivocal
P104	NKI	66-70	104	Ipsilateral	IDC with DCIS	lumpectomy	None	Positive	Positive	Negative	Negative	1	1	at or adjacent to primary	Clear	symptomatic	0.0454398	0.02	Not Available	Equivocal
P105	NKI	56-60	90	Ipsilateral	IDC no DCIS	lumpectomy	None	Positive	Positive	Negative	Negative	2	3	at or adjacent to primary	Clear	screen-detected	0.127881	Single mutation - shared	1	Equivocal
P106	NKI	66-70	80	Ipsilateral	IDC with DCIS	lumpectomy	None	Positive	Positive	Negative	Negative	2	1	at or adjacent to primary	involved	screen-detected	0.27199	0.013	Not Available	Equivocal
P107	NKI	46-50	60	Ipsilateral	IDC with DCIS	lumpectomy	None	Positive	Positive	Negative	Negative	1	2	at or adjacent to primary	Clear	symptomatic	Failed	Single mutation - shared	Not Available	Equivocal
P108	Sloane	51-55	74	Ipsilateral	IDC with DCIS*	lumpectomy	RT	Positive	Positive	Negative	Negative	3	3	at or adjacent to primary	Clear	screen-detected	0.00932401	Not Available	Not Available	Related
P109	Sloane	56-60	38	Ipsilateral	IDC no DCIS	lumpectomy	RT	Negative	Negative	Positive	Unknown	3	3	distant from primary	Unknown	screen-detected	Failed	0.04	Not Available	Equivocal
P113	NKI	71-75	173	Ipsilateral	IDC with DCIS	lumpectomy	None	Negative	Positive	Positive	Positive	2	2	distant from primary	Clear	unknown	0.163908	Not available	Not Available	Unrelated
P114	NKI	46-50	165	Ipsilateral	IDC with DCIS	lumpectomy	None	Positive	Positive	Negative	Negative	2	3	distant from primary	Clear	symptomatic	0.310613	Not Available	Not Available	Unrelated
P115	NKI	41-45	204	Ipsilateral	IDC with DCIS	lumpectomy	None	Positive	Positive	Negative	Negative	2	3	unknown	unknown	symptomatic	Failed	1	Not Available	Unrelated
P116	Sloane	51-55	77	Ipsilateral	IDC with DCIS	lumpectomy	None	Negative	Unknown	Positive	Positive	3	2	distant from primary	Clear	screen-detected	Failed	0.25	Not Available	Unrelated
P117	NKI	51-55	105	Ipsilateral	IDC with DCIS	lumpectomy	None	Positive	Negative	Negative	Negative	2	3	unknown	Clear	symptomatic	0.317429	Not Available	Not Available	Unrelated
P118	Sloane	56-60	70	Ipsilateral	IDC no DCIS	lumpectomy	None	Positive	Unknown	Negative	Unknown	2	2	unknown	Unknown	screen-detected	Failed	1	Not Available	Unrelated
P119	NKI	56-60	66	Ipsilateral	IDC with DCIS	lumpectomy	None	Positive	Negative	Positive	Negative	2	3	at or adjacent to primary	Clear	screen-detected	0.214541	Not Available	Not Available	Unrelated
P120	NKI	51-55	64	Ipsilateral	IDC no DCIS	lumpectomy	None	Positive	Positive	Negative	Negative	1	1	at or adjacent to primary	Clear	screen-detected	0.148004	Not available	Not Available	Unrelated
P121	NKI	51-55	85	Ipsilateral	IDC no DCIS	lumpectomy	None	Positive	Negative	Negative	Positive	1	2	at or adjacent to primary	involved	screen-detected	0.804933	1	Not Available	Unrelated
P122	Sloane	51-55	88	Ipsilateral	IDC with DCIS*	lumpectomy	RT	Negative	Positive	Positive	Positive	3	3	at or adjacent to primary	Clear	screen-detected	0.158508	Not Available	Not Available	Unrelated
P123	NKI	56-60	36	Ipsilateral	IDC no DCIS	lumpectomy	None	Positive	Positive	Negative	Negative	1	3	distant from primary	Clear	screen-detected	0.331061	Not Available	Not Available	Unrelated
P124	NKI	61-65	50	Ipsilateral	Invasive	lumpectomy	RT	Unknown	Unknown	Unknown	Unknown	2	Unknown	unknown	unknown	unknown	Not Available	Not Available	1	Unrelated
P125	NKI	56-60	52	Ipsilateral	IDC with DCIS	lumpectomy	None	Positive	Positive	Negative	Negative	2	1	unknown	Clear	symptomatic	0.644596	1	Not Available	Unrelated
P126	NKI	56-60	55	Ipsilateral	IDC with DCIS	lumpectomy	None	Negative	Positive	Positive	Negative	3	3	at or adjacent to primary	Clear	screen-detected	0.931191	Not Available	Not Available	Unrelated
P127	Sloane	51-55	52	Ipsilateral	IDC no DCIS	lumpectomy	None	Positive	Unknown	Negative	Negative	3	3	at or adjacent to primary	Clear	screen-detected	Failed	0.09	Not Available	Unrelated
P128	Sloane	56-60	24	Ipsilateral	IDC with DCIS*	lumpectomy	None	Positive	Unknown	Unknown	Unknown	3	2	distant from primary	Clear	screen-detected	0.592541	1	Not Available	Unrelated
P129	NKI	66-70	23	Ipsilateral	IDC with DCIS	lumpectomy	None	Negative	Negative	Positive	Negative	3	2	unknown	Clear	screen-detected	0.581954	1	1	Unrelated
Key
RT = radiotherapy
HT = endocrine therapy ( ie tamoxifen or aromatase inhibitor)
RTHT = radiotherapy & endocrine therapy
* samples where subsequent event had enough synchronous DCIS & invasive to analyse both components

## Sheet: Supp Table 4
Supplementary Table 4: Number of shared and private mutations in DCIS_INV and DCIS_DCIS recurrences when analysed by WES
Sample ID	Private-primary DCIS	Private-INV recurrence	Shared	Recurrence Type
P030	14	31	24	Invasive
P034	6	25	20	Invasive
P035	145	30	31	Invasive
P037	15	17	30	Invasive
P040	50	71	4	Invasive
P042	50	55	8	Invasive
P043	7	83	8	Invasive
P048	94	43	23	Invasive
P049	143	646	124	Invasive
P060	36	29	10	Invasive
P062	19	19	52	Invasive
P068	5	26	2	Invasive
P081	26	23	2	Invasive
P087	9	9	27	Invasive
P090	19	45	14	Invasive
P091	7	20	14	Invasive
P092	13	22	3	Invasive
P093	10	4	5	Invasive
P096	13	21	8	Invasive
P098	21	38	24	Invasive
P102	12	39	0	Invasive
P105	11	62	0	Invasive
P124	74	329	0	Invasive
P129	50	36	0	Invasive
P001	18	34	54	DCIS
P003	26	47	7	DCIS
P006	18	80	9	DCIS
P007	29	31	72	DCIS
P009	4	14	25	DCIS
P013	10	37	39	DCIS
P015	152	36	25	DCIS
P017	26	10	10	DCIS
P110	40	21	0	DCIS
P111	70	26	0	DCIS

## Sheet: Supp Table 5
Supplementary Table 5: Clinical characteristics and clonality results for primary DCIS and paired recurrent DCIS
Number	Study	Age at 1st diagnosis (range in yrs)	Time from first surgery to recurrence (Months)	Side of 2nd event	Histology of 2nd event	Surgery	Adjuvant Treatment of primary (radiotherapy or hormone therapy )	ER Status of primary	ER Status of 2nd event	Her2 status of primary	Her2 status of 2nd event	Grade of primary DCIS	Grade of 2nd event	Location of 2nd event	Margins	Mode of detection of primary DCIS	Clonality P Value Copy Number	Clonality P value Panel seq	WES Clonality P Value	Final VERDICT
P001	Sloane	56-60	63	Ipsilateral	DCIS only	lumpectomy	RT	Negative	Unknown	Positive	Positive	3	Unknown	unknown	Clear	screen-detected	0.0004662	0.05	0.000752445	Related
P002	Sloane	46-50	72	Ipsilateral	DCIS only	lumpectomy	None	Unknown	Unknown	Unknown	Unknown	3	3	Unknown	Clear	screen-detected	0.003663	Not Available	Not Available	Related
P003	DUKE	51-55	106	Ipsilateral	DCIS only	lumpectomy	RTHT	Positive	Positive	Unknown	Unknown	3	3	at or adjacent to primary	Clear	Unknown	Not Available	Not Available	0.000752445	Related
P004	Sloane	51-55	37	Ipsilateral	DCIS only	lumpectomy	RT	Positive	Unknown	Negative	Unknown	2	Unknown	unknown	Clear	screen-detected	0.002331	Not Available	Not Available	Related
P005	Sloane	66-70	35	Ipsilateral	DCIS only	lumpectomy	RT	Unknown	Unknown	Positive	Unknown	3	3	Unknown	Clear	screen-detected	0.003663	Not Available	Not Available	Related
P006	Sloane	46-50	46	Ipsilateral	DCIS only	lumpectomy	RTHT	Positive	Unknown	Unknown	Unknown	3	3	unknown	<2mm	screen-detected	0.0004662	0	0.000752445	Related
P007	DUKE	56-60	36	Ipsilateral	DCIS only	Mastectomy	None	Negative	Unknown	Unknown	Unknown	3	3	NA	Clear	Yes	Not Available	Not Available	0.000752445	Related
P008	Sloane	61-65	48	Ipsilateral	DCIS only	lumpectomy	HT	Positive	Positive	Negative	Unknown	3	3	Unknown	Unknown	screen-detected	0.003663	Not Available	Not Available	Related
P009	DUKE	51-55	13	Ipsilateral	DCIS only	lumpectomy	RT	Negative	Positive	Unknown	Unknown	3	3	distant from primary	Clear	Yes	Not Available	Not Available	0.000752445	Related
P010	Sloane	66-70	11	Ipsilateral	DCIS only	lumpectomy	RT	Positive	Negative	Unknown	Unknown	2	3	Unknown	Clear	screen-detected	0.003663	Not Available	Not Available	Related
P011	Sloane	51-55	25	Ipsilateral	DCIS only	lumpectomy	RT	Negative	Negative	Positive	Unknown	3	3	Unknown	Clear	screen-detected	0.003663	Not Available	Not Available	Related
P012	Sloane	61-65	24	Ipsilateral	DCIS only	lumpectomy	RT	Negative	Unknown	Positive	Unknown	3	3	Unknown	<2mm	screen-detected	0.003663	Not Available	Not Available	Related
P013	Sloane	51-55	22	Ipsilateral	DCIS only	lumpectomy	None	Negative	Unknown	Positive	Unknown	3	3	Unknown	Unknown	screen-detected	Not Available	Not Available	0.000752445	Related
P014	Sloane	61-65	20	Ipsilateral	DCIS only	lumpectomy	None	Positive	Unknown	Unknown	Unknown	3	3	unknown	Clear	screen-detected	0.0004662	0.16	Not Available	Related
P015	Sloane	66-70	13	Ipsilateral	DCIS only	lumpectomy	None	Positive	Negative	Unknown	Unknown	3	2	Unknown	Clear	screen-detected	0.003663	Not Available	0.000752445	Related
P016	Sloane	51-55	20	Ipsilateral	DCIS only	lumpectomy	RT	Positive	Positive	Unknown	Unknown	3	3	Unknown	Clear	screen-detected	0.003663	Not Available	Not Available	Related
P017	DUKE	41-45	18	Ipsilateral	DCIS only	lumpectomy	RT	Positive	Positive	Unknown	Unknown	3	3	Unknown	Clear	Unknown	Not Available	Not Available	0.000752445	Related
P018	Sloane	56-60	24	Ipsilateral	DCIS only	lumpectomy	None	Unknown	Unknown	Unknown	Unknown	3	3	Unknown	Unknown	screen-detected	0.003663	Not Available	Not Available	Related
P019	Sloane	66-70	18	Ipsilateral	DCIS only	lumpectomy	None	Negative	Negative	Unknown	Unknown	3	3	Unknown	Involved	screen-detected	0.003663	Not Available	Not Available	Related
P020	Sloane	61-65	17	Ipsilateral	DCIS only	lumpectomy	None	Negative	Unknown	Unknown	Unknown	3	3	Unknown	Clear	screen-detected	0.003663	Not Available	Not Available	Related
P021	Sloane	51-55	18	Ipsilateral	DCIS only	lumpectomy	None	Negative	Negative	Unknown	Unknown	3	3	Unknown	Clear	screen-detected	0.003663	Not Available	Not Available	Related
P022	Sloane	66-70	29	Ipsilateral	DCIS only	lumpectomy	RT	Negative	Unknown	Unknown	Unknown	3	Unknown	unknown	Clear	screen-detected	Failed	0	Not Available	Related
P023	Sloane	56-60	25	Ipsilateral	DCIS only	lumpectomy	RT	Unknown	Unknown	Negative	Unknown	3	3	Unknown	Clear	screen-detected	0.003663	Not Available	Not Available	Related
P024	Sloane	61-65	27	Ipsilateral	DCIS only	lumpectomy	None	Positive	Unknown	Negative	Unknown	2	3	at or adjacent to primary	Clear	screen-detected	0.0004662	Not Available	Not Available	Related
P025	Sloane	51-55	21	Ipsilateral	DCIS only	lumpectomy	None	Positive	Unknown	Negative	Unknown	2	3	at or adjacent to primary	<2mm	screen-detected	Failed	0.0099	Not Available	Related
P026	Sloane	51-55	26	Ipsilateral	DCIS only	lumpectomy	RT	Positive	Positive	Positive	Positive	3	3	at or adjacent to primary	Clear	screen-detected	0.0004662	Not Available	Not Available	Related
P027	Sloane	56-60	15	Ipsilateral	DCIS only	lumpectomy	RT	Negative	Unknown	Positive	Positive	3	3	at or adjacent to primary	Clear	screen-detected	0.0004662	0	Not Available	Related
P028	Sloane	66-70	16	Ipsilateral	DCIS only	lumpectomy	RT	Negative	Unknown	Positive	Unknown	3	3	at or adjacent to primary	Clear	screen-detected	0.0004662	Not Available	Not Available	Related
P029	Sloane	51-55	26	Ipsilateral	DCIS only	lumpectomy	None	Negative	Unknown	Unknown	Unknown	3	3	at or adjacent to primary	Clear	screen-detected	0.0004662	0	Not Available	Related
P100	Sloane	51-55	59	Ipsilateral	DCIS only	lumpectomy	None	Positive	Positive	Positive	Unknown	3	3	Unknown	Clear	screen-detected	0.014652	Not Available	Not Available	Equivocal
P101	Sloane	51-55	41	Ipsilateral	DCIS only	lumpectomy	None	Unknown	Unknown	Unknown	Unknown	3	3	Unknown	Clear	screen-detected	0.025641	Not Available	Not Available	Equivocal
P110	DUKE	51-55	210	Ipsilateral	DCIS only	lumpectomy	RTHT	Positive	Positive	Positive	Unknown	2	3	distant from primary	Clear	Yes	Not Available	Not Available	1	Unrelated
P111	DUKE	56-60	21	Ipsilateral	DCIS only	lumpectomy	RT	Negative	Positive	Unknown	Unknown	3	3	distant from primary	Clear	Yes	Not Available	Not Available	1	Unrelated
P112	Sloane	56-60	24	Ipsilateral	DCIS only	lumpectomy	None	Unknown	Unknown	Negative	Unknown	3	3	Unknown	Clear	screen-detected	0.608059	Not Available	Not Available	Unrelated
Key
RT = radiotherapy
HT = endocrine therapy ( ie tamoxifen or aromatase inhibitor)
RTHT = radiotherapy & endocrine therapy

## Sheet: Supp Table 6
Supplementary Table 6: Frequency of common amplifications in 55 pairs of clonally related primary DCIS and recurrent invasive disease
Chrom	Freq of Amp in DCIS (n=72)	Freq of Amp in INV (n=56)	Genes
17q12	16	15	ERBB2
17q21.1	16	14	GSDMB, PSMD3
11q13	11	11	CCND1, FGF3&4
8p11	8	11	FGFR1
8q24	6	11	MYC
17q23	9	11	TUBD1
20q13	1	5	BCAS

## Sheet: Supp Table 7
Supplementary Table 7: Clonality results for trios with primary DCIS and recurrent synchronous DCIS & INV disease
ID	Clonality P value primary DCIS & recurrent INV	Clonality P value primary DCIS & recurrent DCIS	Clonality P value recurrent DCIS & recurrent INV	Platform type
P108	0.00932401	0.0151844	0.0004662	CN
P071	0.000932401	0.000361533	0.0004662	CN
P128	0.592541	0.667751	0.0004662	CN
P079	0.0018648	0.000361533	0.0004662	CN
P077	0.0004662	0.000361533	0.0004662	CN
P075	0.0004662	0.000361533	0.0004662	CN
P092	0.0004662	0.000361533	0.0004662	CN
P122	0.158508	0.124729	0.0004662	CN
P098	0.000752445	0.000752445	0.000712758	WES
P087	0.000752445	0.000752445	0.000712758	WES

## Sheet: Supp Table 8
Supplementary Table 8: Clinical associations with clonality
All recurrences							Invasive recurrences only
	Independent pairs		Clonal pairs		p-value			Independent pairs		Clonal pairs		p-value
ER concord							ER concord
discord	7	0.5	8	0.12	0		discord	6	0.5	5	0.09	0
concord	7	0.5	58	0.88			concord	6	0.5	50	0.91
NA	6		34				NA	5		16
Her2 concord							Her2 concord
discord	4	0.29	4	0.08	0.06		discord	4	0.29	4	0.08	0.07
concord	10	0.71	48	0.92			concord	10	0.71	45	0.92
NA	6		48				NA	3		22
Grade							Grade
discord	10	0.5	29	0.29	0.11		discord	9	0.53	24	0.34	0.1694
concord	10	0.5	71	0.71			concord	8	0.47	47	0.66
Location							Location
discord	7	0.54	7	0.13	0.004		discord	5	0.45	6	0.14	0.0318
concord	6	0.46	45	0.87			concord	6	0.55	38	0.86
NA	7		48				NA	6		27
GradeDCIS							GradeDCIS
high	8	0.4	56	0.56	0.22		high	6	0.35	31	0.44	0.5939
low/int	12	0.6	44	0.44			low/int	11	0.65	40	0.56
TTO							TTO
median	5.42		3.08		0.04		median	5.5		4.3333		0.137
mad	3.21		2.29				mad	2.35		3.0888
range	1.75-17.5		0.42-15.67				range	1.92-17		0.42-15.67
Age							Age
median	56		56.5		0.46		median	56		56		0.5968
mad	4.45		8.1543				mad	4.45		8.9
range	45-71		34-87				range			34-87
Treatment							Treatment
no RT	16	0.8	71	0.74	0.78		no RT	15	0.88	59	0.87	1
RT	4	0.2	25	0.26			RT	2	0.12	9	0.13
NA	0		4				NA	0		3
ER DCIS							ER DCIS
Negative	6	0.33	24	0.26	0.57		Negative	5	0.31	11	0.17	0.2884
Positive	12	0.67	67	0.74			Positive	11	0.69	55	0.83
NA	2		9				NA	1		5
Her2 DCIS							Her2 DCIS
Negative	10	0.59	45	0.61	1		Negative	9	0.6	40	0.66	0.7665
Positive	7	0.41	29	0.39			Positive	6	0.4	21	0.34
NA	3		26				NA	2		10
							DCIS presence					0.77
							with DCIS	11	0.69	46	0.72
							without DCIS	5	0.31	18	0.28

## Sheet: Supp Table 9
Supplementary Table 9: Germline mutations
Type of sequencing	Paired Normal	Gene	start	ref_allele	alt_allele	chrom	t_alt_count	exonicfunc.knowngene	AA change	SNP ID	Ever confirmed somatic as in COSMIC	Clinical Signiciance ( CLINVAR)	Type of recurrence	Relationship of primary DCIS to recurrence
WES	Yes	PALB2	23646939	T	C	16	69	missense_variant	S310G	rs45561331	NA	Conflicting interpretations of pathogenicity	Ipsilateral invasive	Clonally related
Panel Seq (NKI)	No	BRCA2	32332800	C	T	13	150	missense_variant	T441I	rs1064793062	No	Uncertain significance	Ipsilateral invasive	Clonally related
Panel Seq (NKI)	No	BRCA2	32333052	C	T	13	1108	missense_variant	T525I	rs397507271	No	Uncertain significance	Ipsilateral invasive	Equivocol
Panel Seq (NKI)	No	BRCA2	32337507	T	C	13	203	missense_variant	L1051S	rs778281493	No	Uncertain significance	Ipsilateral invasive	Unrelated
Panel Seq (NKI)	No	BRCA2	32340300	G	-1T	13	593	frameshift_variant	S1982Rfs*22	rs80359550	Yes	Pathogenic	Ipsilateral invasive	Clonally related
Panel Seq (NKI)	No	BRCA2	32340629	C	-2TT	13	125	frameshift_variant	L2092Pfs*7	rs11571658	No	Pathogenic	Ipsilateral invasive	Clonally related
Panel Seq (NKI)	No	BRCA2	32340824	C	G	13	1619	missense_variant	Q2157E	rs397507859	No	Uncertain significance	Ipsilateral invasive	Clonally related

## Sheet: Supp Table 10
Supplementary Table 10: Targeted sequencing panel (SureSelect XT low input Target Enrichment System ) used for Sloane samples
chr1	ARID1A
chr1	NOTCH2
chr1	PIP5K1A
chr1	ARID4B
chr2	CAD
chr2	SOS1
chr2	SF3B1
chr2	CASP8
chr2	BMPR2
chr2	IDH1
chr3	TGFBR2
chr3	MLH1
chr3	CTNNB1
chr3	RBM5
chr3	BAP1
chr3	PBRM1
chr3	FOXP1
chr3	TBL1XR1
chr3	PIK3CA
chr3	RFC4
chr3	MUC20
chr4	PDGFRA
chr4	POLR2B
chr4	FBXW7
chr5	DNAH5
chr5	MAP3K1
chr5	ERBB2IP
chr5	PIK3R1
chr5	CAST
chr5	AFF4
chr5	CTNNA1
chr5	NSD1
chr6	CCND3
chr6	VEGFA
chr6	FOXO3
chr6	MED23
chr6	MYB
chr6	ESR1
chr6	ARID1B
chr6	MLLT4
chr7	DNAH11
chr7	EGFR
chr7	BRAF
chr7	KMT2C
chr8	FGFR1
chr8	MYC
chr9	CDKN2A
chr9	CDKN2B
chr9	NOTCH1
chr10	GATA3
chr10	ANK3
chr10	CCAR1
chr10	PTEN
chr10	TCF7L2
chr10	FGFR2
chr11	HRAS
chr11	MEN1
chr11	CCND1
chr11	ATM
chr11	HSPA8
chr12	LRP6
chr12	CDKN1B
chr12	KRAS
chr12	KMT2D
chr12	ACVR1B
chr12	ERBB3
chr12	SRGAP1
chr12	NUP107
chr12	MDM2
chr12	TBX3
chr13	FLT3
chr13	BRCA2
chr13	RB1
chr13	DIS3
chr14	FOXA1
chr14	ZFP36L1
chr14	AKT1
chr15	IGF1R
chr16	AXIN1
chr16	TSC2
chr16	CREBBP
chr16	CBFB
chr16	CTCF
chr16	CDH1
chr17	GPS2
chr17	TP53
chr17	DNAH2
chr17	MAP2K4
chr17	NCOR1
chr17	NF1
chr17	ERBB2
chr17	MED24
chr17	BRCA1
chr17	HLF
chr17	BRIP1
chr17	DDX5
chr17	BPTF
chr17	PRKAR1A
chr18	SMAD4
chr19	STK11
chr19	CCNE1
chr19	CIC
chr19	MYH14
chr19	CNOT3
chr20	STK4
chr20	ARFGEF2
chr20	ZNF217
chr20	AURKA
chr21	ITSN1
chr21	RUNX1
chr22	CHEK2
chr22	NF2
chr22	TOM1
chr22	MKL1
chrX	RPGR
chrX	USP9X
chrX	DDX3X
chrX	KDM6A
chrX	STAG2
chrX	PHF6
chrX	HCFC1

[truncated: 4 more sheets: Supp Table 11, Supp Table 12, Supp Table 13, Supp Table 14]
